# Supplementary material for: Study on Design, Synthesis and Herbicidal Activity of Novel 4-Amino-6-(5-Aryl-Substituted-1-Pyrazolyl)-3-Chloro-5-Fluoro-2-Picolinic Acids
Source: Molecules. 2025 Feb 23;30(5):1022. doi: 10.3390/molecules30051022 (PMC11901791; doi:10.3390/molecules30051022)
Supplement: Supplementary file 1 [file molecules-30-01022-s001.zip]

Archive with 1 entries (1 files):
- molecules-3476313-supplementary.pdf
